# Supplementary material for: Allocryptopine, tetrahydropalmatine, and tetrahydroberberine N-oxide alkaloids alleviate cellular stress by modulating calcium homeostasis and the MAPK and akt/GSK-3β/tau signaling pathways
Source: Front Pharmacol. 2025 Nov 25;16:1589390. doi: 10.3389/fphar.2025.1589390 (PMC12685886; doi:10.3389/fphar.2025.1589390)
Supplement: Supplementary file 1 [file DataSheet1.zip]

Archive with 21 entries (19 files):
- Supplementary Materials/
- Supplementary Materials/Graphical abstract.png
- Supplementary Materials/Graphical abstract_Publication license.pdf
- Supplementary Materials/Language edit certificate.tif
- Supplementary Materials/Western blot membranes/
- Supplementary Materials/Western blot membranes/cav1.2.jpg
- Supplementary Materials/Western blot membranes/cav1.3.jpg
- Supplementary Materials/Western blot membranes/gapdh.jpg
- Supplementary Materials/Western blot membranes/p-akt.jpg
- Supplementary Materials/Western blot membranes/p-erk.jpg
- Supplementary Materials/Western blot membranes/p-gsk.jpg
- Supplementary Materials/Western blot membranes/p-jnk.jpg
- Supplementary Materials/Western blot membranes/p-p38.jpg
- Supplementary Materials/Western blot membranes/ser396.jpg
- Supplementary Materials/Western blot membranes/t-akt.png
- Supplementary Materials/Western blot membranes/t-erk.jpg
- Supplementary Materials/Western blot membranes/t-gsk.jpg
- Supplementary Materials/Western blot membranes/t-jnk.jpg
- Supplementary Materials/Western blot membranes/t-p38.jpg
- Supplementary Materials/Western blot membranes/tau5.jpg
- Supplementary Materials/Western blot membranes/thr212.jpg
